# Supplementary material for: Generic Protocols for the Analytical Validation of Next-Generation Sequencing-Based ctDNA Assays: A Joint Consensus Recommendation of the BloodPAC’s Analytical Variables Working Group
Source: Clin Chem. 2020 Sep 1;66(9):1156–66. doi: 10.1093/clinchem/hvaa164 (PMC7462123; doi:10.1093/clinchem/hvaa164)
Supplement: hvaa164_Supplementary_Data [file hvaa164_supplementary_data.zip]

Archive with 3 entries (2 files):
- hvaa164-suppl_data/
- hvaa164-suppl_data/Supplemental Material 1.pdf
- hvaa164-suppl_data/Supplemental Material 2.pdf
